# Supplementary material for: Protein Arginine Methyltransferase 1 Is Essential for the Meiosis of Male Germ Cells
Source: Int J Mol Sci. 2021 Jul 26;22(15):7951. doi: 10.3390/ijms22157951 (PMC8348183; doi:10.3390/ijms22157951)
Supplement: Supplementary file 1 [file ijms-22-07951-s001.zip]

Archive with 1 entries (1 files):
- ijms-1308770-supplementary.pdf
